# Supplementary material for: Quantification of stromal reaction in breast carcinoma and its correlation with tumor grade and free progression survival
Source: PLoS One. 2019 Mar 21;14(3):e0210263. doi: 10.1371/journal.pone.0210263 (PMC6428301; doi:10.1371/journal.pone.0210263)
Supplement: S1 Table — Anonymized data to calculate progression free survival according stromal reaction. (XLSX) [file pone.0210263.s001.xlsx]

## Sheet: Feuil1
N°	Survival	Survival	SMA quantification		Survival delay		Survival.
SMA <15%
	0	V	0	Faible	108		0
	1	D	1.8	Faible	35		1
	0	V	2	Faible	10		0
	0	V	3.3	Faible	89		0
	0	V	3.3	Faible	23		0
	0	V	3.8	Faible	58		0
	0	V	3.9	Faible	59		0
	0	V	4	Faible	126		0
	0	V	4	Faible	81		0
	0	V	4.4	Faible	193		0
	1	D	4.4	Faible	117		1
	0	V	5.3	Moyen	161		0
	0	V	5.45	Moyen	182		0
	0	V	5.7	Moyen	157		0
	0	V	6.2	Moyen	60		0
	0	V	7	Moyen	38		0
	0	V	7	Moyen	179		0
	1	D	7.2	Moyen	60		1
	0	V	7.2	Moyen	67		0
	0	V	7.3	Moyen	214		0
	0	V	7.3	Moyen	150		0
	0	V	7.45	Moyen	1		0
	0	V	7.5	Moyen	48		0
	0	V	7.6	Moyen	85		0
	0	V	7.7	Moyen	201		0
	0	V	7.7	Moyen	2		0
	0	V	7.7	Moyen	145		0
	0	V	7.9	Moyen	60		0
	0	V	7.9	Moyen	11		0
	0	V	8.4	Moyen	125		0
	0	V	8.5	Moyen	195		0
	0	V	8.5	Moyen	101		0
	0	V	8.7	Moyen	189		0
	0	V	8.9	Moyen	136		0
	0	V	9	Moyen	20		0
	0	V	9	Moyen	147		0
	0	V	9.3	Moyen	186		0
	0	V	9.3	Moyen	138		0
	0	V	10.3	Moyen	154		0
	0	V	10.6	Moyen	3		0
	0	V	10.8	Moyen	155		0
	0	V	10.9	Moyen	38		0
	0	V	11.2	Moyen	122		0
	0	V	11.2	Moyen	136		0
	0	V	11.2	Moyen	59		0
	0	V	11.4	Moyen	137		0
	0	V	11.8	Moyen	148		0
	0	V	11.8	Moyen	181		0
	0	V	11.9	Moyen	137		0
	1	D	12	Moyen	22		1
	0	V	12.3	Moyen	160		0
	0	V	12.4	Moyen	184		0
	0	V	12.4	Moyen	169		0
	0	V	12.5	Moyen	141		0
	0	V	12.8	Moyen	153		0
	0	V	12.8	Moyen	6		0
	0	V	12.9	Moyen	161		0
	0	V	13.2	Moyen	83		0
	0	V	13.4	Moyen	52		0
	1	D	13.5	Moyen	21		1
	0	V	13.7	Moyen	36		0
	0	V	14	Moyen	69		0
	0	V	14	Moyen	94		0
	0	V	14	Moyen	0		0
	1	D	14	Moyen	110		1
	0	V	14.1	Moyen	131		0
	0	V	14.2	Moyen	102		0
	0	V	14.3	Moyen	197		0
	0	V	14.3	Moyen	14		0
	0	V	14.3	Moyen	14		0
	0	V	14.5	Moyen	111		0
	0	V	14.5	Moyen	118		0
	1	D	14.5	Moyen	84		1
	0	V	14.5	Moyen	19		0
> 15%.
	0	V	15.1	Fort.	35		0
	1	D	15.1	Fort.	85		0
	0	V	15.1	Fort.	89		0
	0	V	15.2	Fort.	59		1
	0	V	15.2	Fort.	115		0
	0	V	15.3	Fort.	150		0
	0	V	15.3	Fort.	171		0
	0	V	15.3	Fort.	22		0
	1	D	15.4	Fort.	156		0
	0	V	15.4	Fort.	160		0
	0	V	15.5	Fort.	97		0
	0	V	15.6	Fort.	135		0
	0	V	15.7	Fort.	151		0
	0	V	15.8	Fort.	121		0
	0	V	15.9	Fort.	172		0
	0	V	16.3	Fort.	60		0
	0	V	16.3	Fort.	145		0
	0	V	16.4	Fort.	145		0
	0	V	16.7	Fort.	193		0
	0	V	16.8	Fort.	158		0
	0	V	17.2	Fort.	189		0
	0	V	17.3	Fort.	77		0
	0	V	17.3	Fort.	6		0
	0	V	17.3	Fort.	152		0
	0	V	17.5	Fort.	147		0
	0	V	17.5	Fort.	95		0
	0	V	17.7	Fort.	123		0
	0	V	17.8	Fort.	78		0
	0	V	17.8	Fort.	172		0
	0	V	18	Fort.	165		0
	0	V	18.4	Fort.	176		0
	0	V	18.5	Fort.	94		0
	0	V	18.5	Fort.	108		0
	0	V	18.5	Fort.	155		0
	0	V	18.7	Fort.	139		0
	0	V	18.8	Fort.	62		0
	0	V	18.9	Fort.	62		0
	0	V	18.9	Fort.	169		0
	0	V	19.1	Fort.	173		0
	0	V	19.2	Fort.	57		0
	0		19.5	Fort.	21		1
	0	V	19.5	Fort.	163		0
	0	V	19.5	Fort.	90		0
	0	V	19.5	Fort.	77		0
	0	V	19.6	Fort.	79		0
	1	D	19.9	Fort.	13		1
	0	V	20	Fort.	32		0
	0	V	20.3	Fort.	34		0
	0	V	20.4	Fort.	168		0
	0	V	20.5	Fort.	17		0
	1	D	20.5	Fort.	159		0
	0	V	20.7	Fort.	173		0
	0	V	20.9	Fort.	32		1
	0	V	21.1	Fort.	172		0
	0	V	21.8	Fort.	181		0
	0	V	22.1	Fort.	177		0
	0	V	22.5	Fort.	6		0
	1	D (sein, métas foie).	23	Fort.	148		0
	0	V	23	Fort.	109		1
	0	V	23.3	Fort.	194		0
	0	V	23.6	Fort.	108		0
	0	V	23.6	Fort.	96		0
	0	V	24.8	Fort.	154		0
	1	V	25	Fort.	194		0
	0	V	25.3	Fort.	27		0
	0	V	25.5	Fort.	88		1
	0	V	25.8	Fort.	140		0
	0	V	26.4	Fort.	150		0
	0	V	26.6	Fort.	192		0
	0	V	26.9	Fort.	77		1
	1	D	28.8	Fort.	150		0
	0	V	29.6	Fort.	121		0
	0	V	31.9
	0	V	35.5
	1	D	38
	0	V	39.3
	0	V	46
