# Supplementary material for: Quantification of stromal reaction in breast carcinoma and its correlation with tumor grade and free progression survival
Source: PLoS One. 2019 Mar 21;14(3):e0210263. doi: 10.1371/journal.pone.0210263 (PMC6428301; doi:10.1371/journal.pone.0210263)
Supplement: S2 Table — (XLSX) [file pone.0210263.s002.xlsx]

## Sheet: Feuil1
Age	Type	Grade	Taille (mm)	CIS	GGL	Stade	Luminal	Statut.	SMA semi.	RO	RP	NEU	KI-67	SMA Jondet
39	M G	2	11	3	0/23	T1cN0	A	V	4	p	0	0		18.9
57	M D	3	15	0	0/24	T1cN0	A	V	4	p	0	0	10	15.3
60	T G	2	19	0	0/14	T1cN0	B	V	3	p	p	0	20	14.5
71	M D	3	30	3	0/25	T2N0	B	V	2	p	p	0	20	7
76	M G	2	16	2	0/22	T1cN0	A	V	1	p	p	NC	12	4
65	T D	1	8	1	0/23	T1bN0	B	V	3	p	p	1	17	7.9
55	M D	2	32	3	0/26	T2N0	HER-2 enriched	V	4	0	0	3 (fpos)	40	10.6
35	T D	1	15	1	0/11	T1cN0	B	V	2	p	p	1	32	4.4
48	T G	3	22	3	0/30	T2N0	B	V	3	p	p	2 (f-)	19	7.7
48	M D	3	38	3	0/19	T2N0	Triple -	V	3	0	0	1	48	7.9
58	M D	1	32	1	0/15	T2N0	B	V	4	p	p	2 (f-)	19	14
50	T G	1	9	1	0/18	T1bN0	Luminal Her2	V	1	p	p	3 (fpos)	28	4
46	T G	1	8	1	0/16	T1bN0	A	V	2	p	p	1	8	14.3
85	Q G	2	12	3	0/18	T1cN0	B	V	3	p	p	2 (f-)	63	13.7
71	M D	2	11	2	0/17	T1cN0	A	V	3	p	p	1	11	9.3
44	Q G	1	24	1	0/15	T2N0	Luminal Her2	V	4	p	p	2 (f pos)	17	8.5
87	M G	2	24	3	0/17	T2N0	HER-2 enriched	V	4	0	0	3 (fpos)	40	17.8
66	M D	2	25	2	0/17	T2N0	Luminal Her2	V	3	p	p	3 (fpos)	21	11.2
65	Q G	1	12	0	0/12	T1cN0	A	V		p	p	0	6
47	Q G	1	6	1	0/16	T1bN0	B	V	4	p	p	0	16	35.5
62	Q	3	12	3	0/16	T1cN0	Luminal Her2	V	3	p	p	3 (fpos)	9	8.7
79	T G	1	9	0	0/37	T1bN0	A	D (sein)		p	p	1	9
75	Q G	2	12	1	0/23	T1cN0	A	V	4	p	p	NC	4	20.9
73	Q G	3	12	3	0/23	T1cN0	B	V	4	p	p	1	60	20.4
44	T G	3	7	3	0/24	T1bN0	Luminal Her2	V		p	p	3 (fpos)	21
43	M D	3	15	1	0/19	T1cN0	B	V	4	p	p	2 (f-)	15	22.5
60	Q D	2	8	1	0/33	T1bN0	B	V	4	p	p	0	20	18.5
70	M G	3	25	3	0/16	T2N0	B	D (sein, métas foie).	4	p	p	0	26	23
66	T D	3	10	0	0/14	T1bN0	B	V	2	p	0	0	20	7.5
68	T G	1	15	1	0/15	T1cN0	HER-2 enriched	V	4	0	0	3 (fpos)	33	23
46	M D	2	11	3	0/15	T1cN0	A	V		p	0	2 (f-)	10
62	T D	1	14	1	0/12	T1cN0	A	V	2	p	p	0	5	7
89	M G	2	20	0	0/12	T2N0	A	D (infarctus)		p	0	1	12	7.2
49	T D	1	9	0	0/16	T1bN0	B	V	1	p	p	0	16	5.45
49	M D	2	9	1	0/12	T1bN0	B	V	4	p	p	0	19	12.4
56	T G	2	7	1	0/20	T1bN0	B	V	4	p	p	2 (f-)	16	23.3
63	M D	2	22	1	0/23	T2N0	A	V	4	p	p	1	10	23.6
68	M G	3	27	3	0/20	T4aN0	B	V (plusieurs récidives)	4	p	p	0	43	25.8
50	Q D	2	15	2	0/22	T1cN0	B	V		p	p	0	15
43	M D	3	17	3	0/24	T1cN0	Triple -	V	4	0	0	1	36	16.8
80	M G	2	20	1	0/12	T2N0	B	V		p	p	0	23	19.5
39	M D	2	16	3	0/26	T1cN0	B	V		p	p	1	38	15.3
67	Q D	3	19	0	0/26	T1cN0	Luminal Her2	V		p	p	3 (fpos)	29	17.5
54	Q D	1	7	1	0/12	T1bN0	A	V	2	p	p	0	7	12.4
49	M G	3	17	3	0/27	T1cN0	B	V	4	p	p	2 (f-)	49	20
92	M G	2	20	3	Nx	T2Nx	A	V	4	p	p	1	12	19.5
31	M G	3	25	3	0/12	T2N0	Luminal Her2	V	4	p	p	3 (fpos)	19	19.5
76	T G	2	6	0	0/19	T1bN0	B	V		p	p	0	21	NC
69	Q G	3	12	3	0/20	T1cN0	B	V	2	p	0	0	25	6.2
67	Q D	1	9	1	0/16	T1bN0	A	V	4	p	p	1	8	12.9
81	M D	3	15	0	0/17	T1cN0	B	V	2	p	p	0	18	7.7
62	M D	2	18	1	0/18	T1cN0	B	V	3	p	p	0	22	12.8
55	T G	3	21	3	0/17	T2N0	B	V	3	p	p	0	30	12.3
49	Q D	2	14	3	0/17	T1cN0	A	V	4	p	p	0	10	20.5
45	M G	2	18	2	0/15	T1cN0	B	V		p	p	0	21	15.3
51	M G	2	28	2	0/17	T2N0	B	V	3	p	p	0	17	21.8
72	T D	3	9	3	0/9	T1bN0	B	V		p	p	1	24	17.8
75	Q G	3	12	3	0/22	T1cN0	B	V	2	p	p	2 (f-)	35	14.1
65	M G	2	28	2	0/24	T2N0	B	V		p	p	0	25	19.1
46	Q G	2	6	1	0/10	T1bN0	B	V		p	p	2 (f-)	18
49	Q D	2	16	1	0/14	T1cN0	B	V	4	p	p	0	16	17.3
62	Q D	2	21	1	0/17	T2N0	A	V		p	p	0	12
64	M G	2	17	0	0/15	T1cN0	A	V	3	p	p	0	12	15.1
50	Q G	1	7	2	0/14	T1bN0	A	V		p	p	1	7	NC
53	Q D	1	9	1	0/27	T1bN0	A	V	3	p	p	0	5	10.8
61	M D	2	31	0	0/23	T2N0	B	V	3	p	p	0	19	10.3
52	Q D	3	11	3	0/6	T1cN0	B	V	3	p	p	0	27
66	M G	3	26	3	0/19	T2N0	B	V	4	p	p	0	22
54	Q D	1	16	2	0/14	T1cN0	A	V	3	p	p	0	10	11.8
40	Q D	2	17	2	0/15	T1cN0	B	V	4	p	p	0	17	26.4
49	Q D	1	9	1	0/6	T1bN0	A	V	3	p	p	0	5	39.3
62	Q D	1	12	1	0/28	T1cN0	A	V		p	p	0	8	NC
55	M G	3	28	3	0/14	T2N0	B	V	4	p	p	0	29	11.2
53	M D	1	11	1	0/14	T1cN0	A	V		p	p	0	5	NC
65	Q G	1	4	1	0/23	T1aN0	A	V	4	p	p	2 (f-)	6	31.9
44	Q G	3	14	3	0/21	T1cN0	B	V		p	p	2 (f-)	32	24.8
70	T G	2	18	2	0/10	T1cN0	B	V		p	p	2 (f-)	19	26.9
53	Q G	1	12	1	0/11	T1cN0	A	V		p	0	0	4	11.2
66	Q D	2	7	2	0/11	T1bN0	B	V		p	0	0	24	18.9
68	T G	2	28	2	0/17	T2N0	B	V		p	p	0	20	20.3
62	M D	3	25	3	0/12	T2N0	Luminal Her2	V		0	p	3 (fpos)	41	19.2
65	M D	2	45	3	0/9	T2N0	B	V		p	p	2 (f-)	17	19.6
49	Q G	2	12	3	0/12	T1cN0	HER-2 enriched	V	3	0	0	3 (fpos)	28	16.4
47	Q D	2	12	1	Nx	T1cNx	B	V	3	p	p	0	16	9
65	Q G	3	18	3	0/16	T1cN0	B	V	4	p	p	0	29	16.3
58	Q G	1	9	1	0/17	T1bN0	A	V	3	p	p	2 (f-)	7	18
57	Q G	3	11	3	0/11	T1cN0	Luminal Her2	V	3	0	p	3 (fpos)	34
77	Q D	2	12	3	0/11	T1cN0	A	V	4	p	p	1	12	8.9
51	M D	3	30	3	0/16	T2N0	Luminal Her2	V	4	p	p	3 (fpos)	25	20.7
59	T G	3	8	3	0/16	T1cN0	Luminal Her2	V	1	p	0	3 (fpos)	32	7.7
56	Q G	1	10	1	0/14	T1bN0	A	V	3	p	p	2 (f-)	10	14.5
42	Q D	2	9	2	0/15	T1bN0	B	V	2	p	p	0	16	18.5
57	M G	2	37	3	0/10	T2N0	B	V	2	p	p	0	20	12.5
56	T D	3	9	3	0/11	T1bN0	B	V	3	p	p	2 (f-)	28	25.5
73	M D	3	31	0	0/11	T2N0	Triple -	V (palliatif).	NC	0	0	0	42	NC
42	Q G	2	9	1	0/10	T1bN0	B	V	4	p	p	0	25	16.3
73	M D	3	21	3	0/7	T2N0	B	V	2	p	p	1	18	9.3
41	M G	2	150		12 eff/21	T3N1	B	D	1	4	6	0	15
65	M D	3	25		9 eff/14	T2N1	B	V	3	8	8	2 (f-)	20	16.7
60	M D	1	48		3 eff/11	T2N1	A	V	3	8	8	1	10
61	Q G	3	14		3 eff/22	T1cN1b	B	D	4	8	8	1	50	38
40	M G	2	47		1/16	T2N1	B	V	2	8	8	1	21	15.9
42	T D	2	10		1/14	T1cN1	B	V	3	p	p	0	22	15.6
70	M G	3	25		2/23	T2N1a	B	D	3	p	0	0	28	12
34	T G	3	18		1/18	T1cN1	A	D	3	p	p	0	10	14.5
72	M G	3	25		2/17	T2N1	B	V	1	p	p	1	30	13.2
73	M D	2	15		2/17	T1cN1	B	D	4	8	6	1	20	15.1
45	M D	2	17		2 eff/31	T1cN1b	B	V	3	8	8	1	18	46
51	T D	2	12		1/21	T1cN1	B	V	3	8	8	1	18	3.95
68	M D	2	35		3 eff/17	T2N1	B	V		p	p	1	32	15.7
57	M G	2	25		1 eff/22	T2N1	B	V	3	8	2	1	16
65	Q G	3	12		1/12	T1cN1a	B	V	4	p	p	0	16	17.5
57	M	3	45		6 eff/19	T2N1	Luminal Her2	D	4	p	p	3 (fpos)	35	28.8
51	Q D	2	19		1/20	T1cN1	B	V	4	8	8	1	25	25.3
80	M G	3	35		7/18	T2N2	Luminal Her2	V	4	p	p	3 (fpos)	29	18.4
58	M G	3	25		1 eff/29	T2N1	HER-2 enriched	V	4	0	0	3 (fpos)	70	26.6
50	M D	3	22		1/17	T2N1	HER-2 enriched	V	3	0	0	3 (fpos)	41	10.9
54	M G	2	24		4 eff/16	T2N1b	Luminal Her2	V	4	7	7	2 (f pos)	18	23.6
61	T D	3	12		2 eff/14	T1cN1	HER-2 enriched	V	3	0	0	2 (f pos)	40	19.5
31	M G	3	34		1 eff/11	T2N1	HER-2 enriched	D	4	0	0	3 (fpos)	30	20.5
56	M D	3	25		2 eff/22	T2N1	HER-2 enriched	V	3	0	0	3 (fpos)	28	12.8
61	M D	3	21		5 eff/31	T2N1b	Triple -	V	1	0	0	0	50	14
45	Q G	3	15		2 eff/19	T1cN1	Triple -	V		0	0	0	80
36	M G	3	18		3/10	T1cN1	Triple -	V	3	0	0	0	50	7.3
55	M G	3	35		25 eff/32	T2N1	Triple -	D	4	0	0	0	40	19.9
54	M G	3	25	3	2 eff/6	T2N1	Luminal Her2	D (sein)	4	0	p	3 (fpos)	35	15.4
32	Q G	2	9	1	2/22	T1bN1	B	V	4	p	p	0	20	14
61	M G	3	22	3	5 eff/29	T2N1	B	V		p	p	0	36	14.3
50	M D	2	22	3	8/22	T2N1b	B	V	2	p	p	0	28	11.8
52	M D	3	28	3	1 eff/42	T2N1	B	D	4	p	p	2 (f-)	20	14
46	M G	2	21	2	9 eff/18	T2N1b	B	V	3	p	p	1	28	14.2
76	M D	1	10	0	2/16	T1bN1	B	V	2	p	0	0	20	14.5
51	M D	2	29	3	5 eff/22	T4N1	B	V	3	p	p	0	25	15.1
52	Q D	2	12	3	1/26	T1cN1	B	V	4	p	p	2 (f-)	23	29.6
43	M G	3	27	3	7 eff/26	T2N1	B	V	4	p	0	0	29	18.8
59	T D	3	22	3	1/17	T2N1	B	V	2	p	p	0	20	17.2
80	M D	2	70	1	1 eff/18	T3N1	B	V	3	p	0	0	20	13.4
63	M D	3	73	3	34/37	T4N1	A	V	3	p	p	1	5	15.2
54	M G	1	17	1	1 eff/19	T1cN1	B	V	3	p	0	0	16	18.7
55	Q G	3	25	3	3 eff/26	T2N1	Luminal Her2	V	3	p	p	3 (fpos)	43	18.5
64	M D	3	25	3	6 eff/22	T2N1	B	V	3	p	p	0	29	7.2
61	T G	1	9	1	1/18	T1bN1	A	V	4	p	p	1	12	5.7
53	Q G	2	16	1	2 eff/23	T1cN1	B	V	3	p	p	2 (f-)	16	5.3
70	T G	3	26	3	1/29	T2N1	Luminal Her2	V	0 (1%)	p	p	3 (fpos)	18	2
91	M D	2	22	2	1 eff/22	T2N1	Luminal Her2	V	4	p	p	3 (fpos)	21	7.45
49	Q G	3	20	3	2 eff/26	T2N1	B	V	3	p	p	2 (f-)	38	8.5
55	M G	3	27	3	5/12	T2N1	B	V	4	p	p	2 (f-)	34	11.9
49	Q G	2	29	3	1 eff/18	T2N1	A	V	4	p	p	0	12	22.1
65	M G	3	31	3	3 eff/23	T2N1	Triple -	V	0 (1%)	0	0	0	37	3.9
50	Q G	3	15	3	3/8	T1cN1	HER-2 enriched	V	4	0	0	3 (fpos)	42	15.8
57	M D	2	35	2	1/20	T2N1	B	V	4	p	0	0	10	17.7
40	M D	3	12	2	9 eff/19	T1cN1	B	V	4	p	p	0	19	15.2
59	Q D	3	12	3	1/12	T1cN1	Luminal Her2	V	3	p	0	3 (fpos)	30	15.5
50	M D	1	100	2	2/17	T3N1	A	V	4	p	p	0	5	11.4
80	Q G	1	14		6 eff/10	T4N1	A	V	0 (0%)	p	p	0	11	0
65	M D	3	35	3	2 eff/16	T2N1	B	V	3	p	p	2 (f-)	17	8.4
50	Q G	2	15	3	2 micro/20	T1cN1	B	V	3	p	p	2 (f-)	22	7.3
55	Q G	2	17	1	1 micro/10	T1cN1a(mic)	B	V	4	p	p	0	19	15.4
40	Q D	3	11	3	1 micro/12	T1cN1a(mic)	B	V	3	0	p	0	29	9
70	M D	3	35	0	7 eff/10	T4N1	B	D	3	p	p	2 (f-)	25	13.5
66	M G	1	42	1	6 eff/11	T2N1b	A	V	1	p	p	1	6	3.8
57	M G	3	53	3	4 eff/15	T3N1	B	D (adc pancréas)	1	p	p	0	30	4.4
52	M D	2	28	1	1/16	T2N1b	B	D	2	p	p	2 (f-)	16	1.8
82	Q G	2	14	0	2/10	T1cN1	Luminal Her2	V	2	p	p	3 (fpos)	22	3.3
75	M G	2	25	2	4 eff/12	T4N1	B	V	2	0	p	0	27	7.6
37	Q G	3	18	0	2/17	T1bN1b	B	V	3	0	p	0	32	3.3
	M D	2	35	3	3 eff	T2 N1	B	V	4					15.7
	M D	3	5		8 eff	T4 N1		V (palliatif).	4					25
	M	2	28	2	2 eff	T2N1		V	4					21.1
	M	3	22	3	5 eff	T2N1		V	1					14.3
49	T D	2	16	1	0	T1cN0	A	V						17.3
51	MG	3			0/15	T1aN0		V	1
45	QG	3			2 eff	T1cN1		V	1					17.3
